# Supplementary material for: Phosphatidylserine on viable sperm and phagocytic machinery in oocytes regulate mammalian fertilization
Source: Nat Commun. 2019 Oct 1;10:4456. doi: 10.1038/s41467-019-12406-z (PMC6773685; doi:10.1038/s41467-019-12406-z)
Supplement: Supplementary file 4 — Source data file [file 41467_2019_12406_MOESM4_ESM.xlsx]

## Sheet: Figure 1e
Figure 1 e: Percentage of Annexin V+ sperm from the caput, corpus and cauda epididymis
Experiment	% Annexin V+ sperm
DATE	Cauda	Corpus	Cauda
#1 6/3/2016	9.9		26.6
	7.2		27.8
	14.2		32.2
#2 6/23/2016	13.7	29.2	49
	11.4	24.9	41.7
	5.9	11.7	24.2
#3 7/5/2016	11.7	25.1	22.3
	2.4	22.7	30.5
#4 10/11/2016		30.8	60
		49.2	55.4
		28	59.5
#5 4/14/2016			37.7
			46.9
#6 5/11/2017	13.7		50.8
			65.6
n mice	9	8	15
n=6 experiments
Stats:
Caput vs Corpus: p<0.05
Caput vs Cauda: p<0.001
One-Way non parametric ANOVA test
followed by Kruskal Wallis test for multiple comparisons

## Sheet: Figure 1k, l
Figure 1k: Masking of PtdSer on sperm using Annexin V
	% fertilized eggs
Experiment #	Control	# eggs	Annexin V	# eggs
1	98	49	46.3	67
2	82	83	13	62
3	61.4	57	5.4	74
4	79	101	1.6	61
n=4 experiments
Control vs Annexin: p<0.01
Two-tailed unpaired Student's t test
Figure 1l: Masking of PtdSer on sperm using GST-BAI1-TSR
	% fertilized eggs
Experiment #	Untreated	# eggs	GST	# eggs	GST-BAI-TSR	# eggs
1	61.4	57	66.7	63	6.7	60
2	-	-	75	29	33.3	21
3	76.5	68	91.5	26	41.7	61
4	52.6	29	47.1	34	26.3	19
n=4 experiments
Control GST vs BAI1-TSR: p<0.05
Two-tailed unpaired Student's t test

## Sheet: Figure 1n
Figure 1n: Competion of PtdSer sperm with O-Phospho-L-Serine reduces
	Fertilization index
Experiment #	D-Serine (control)	L-Serine
1	0.781575	0.6
2	0.925706	0.69
3	1.15156	0.75
4	1.13967	0.56
Raw data					% fert/ mean D-serine
		% fertilization			fertilization index:	% fertilization		fertilization index:
Experiment #	replicates	D-Serine (control)	mean	# eggs	D-Serine (control)	L-Serine	# eggs	L-Serine/D-Serine
1	1	52.6	-	19	0.781575	31.6	19	0.60076
2	1	66.7	62.3	19	0.925706	42.9	21	0.688604
2	2	57.9
3	1	73.9	77.5	19	1.15156	57.9	19	0.747097
3	2	81
4	1	85	76.7	19	1.13967	42.9	21	0.559322
4	2	68.4
			mean
			67.3
p<0.01 (Two tailed unpaired Student's t-test)

## Sheet: Figure 2c
Figure 2c: Oocytes bound multiple beads (2CMB)
	% oocytes with >5 beads/oocyte
Experiment #	Control	# oocytes	GST	# oocytes	GST-BAI1-TSR	# oocytes
1	100	23	87.5	19	16.7	18
2	85.2	27	90.6	32	6.7	30
3	84.6	26	75	24	12.5	24
n= 3 experiments
Control GST vs GST-BAI1-TSR: p<0.001
Student's two tailed unpaired t-test

## Sheet: Figure 2d
Figure 2d: Summarized data of the expression of PtdSer receptors (relative to GAPDH)
	Bai1	Bai2	Bai3	Tim4	Stab2	cd36
sample 1	0.001718	nd	0.012	-	nd	0.0179301
sample 2	0.004312	nd	0.011482	0.00182472	nd	0.0142672
sample 3	0.004904	nd	0.014712	0.00151086	nd	0.0117008
sample 4	0.00049	nd	0.008541	0.00355311	nd	0.00678983
Raw Data
	BAI1	GAPDH					BAI2	GAPDH					BAI3	GAPDH
sample	Cт Mean	Cт Mean	ΔCт Mean	2^-dCT		sample	Cт Mean	Cт Mean	ΔCт Mean	2^-dCT		sample	Cт Mean	Cт Mean	ΔCт Mean	2^-dCT
1	36.4183	27.2329	9.18537	0.00171763		1	nd	27.1223	nd	nd		1	33.825	27.2097	6.61526	0.0102002
2	34.5481	26.6906	7.85745	0.00431193		2	nd	26.928	nd	nd		2	33.1818	26.7373	6.44443	0.0114824
3	35.0046	27.3328	7.67174	0.00490428		3	nd	27.304	nd	nd		3	33.5275	27.4406	6.08688	0.0147118
4	37.5095	26.5146	10.9949	0.000490022		4	nd	26.414	nd	nd		4	33.2433	26.3719	6.87138	0.00854101
	Timd4	GAPDH					Stab2	GAPDH					BAI1	GAPDH
sample	Cт Mean	Cт Mean	ΔCт Mean	2^-dCT		sample	Cт Mean	Cт Mean	ΔCт Mean	2^-dCT		sample	Cт Mean	Cт Mean	ΔCт Mean	2^-dCT
1	-	-	-	-		1	nd	26.9929	nd	nd		1	32.9218	27.1203	5.80148	0.0179301
2	35.7789	26.6808	9.09811	0.00182472		2	nd	26.7947	nd	nd		2	32.96	26.8288	6.13115	0.0142672
3	36.8841	27.5137	9.37041	0.00151086		3	nd	28.8482	nd	nd		3	33.8571	27.4398	6.41725	0.0117008
4	34.5132	26.3623	8.15091	0.0035183		4	nd	27.4539	nd	nd		4	33.5392	26.3368	7.20241	0.00678983

## Sheet: Figure 2i and l
Figure 2i: Effect of CD36+BAI1/3 Abs in fertilization (Fertilization index)												Figure 2l: Effect of CD36+BAI1/3 Abs in fertilization (Sperm DNA decondensation)
	Fertilization index											% oocytes with decondensed sperm DNA
Experiment #	Isotype Igs	CD36+BAI1/3 Abs										Experiment #	Untreated	# eggs	Isotype Igs	# eggs	CD36+BAI1/3 Abs	# eggs
1	0.93	0.6										1	55	20	45.5	22	14.3	21
2	0.96	0.68										2	-	-	50	12	29.4	17
3	0.79	0.51										3	51.2	35	60.6	38	15.2	46
4	0.8	0.85													TOTAL # eggs	72		84
5	0.72	0.51										** p<0.01
6	1.1	0.67										Two tailed unpaired Student's t-test
7	0.89	0.66
Raw Data
% fertilized eggs
Experiment 1	replicate #	untreated	mean replicates	# eggs	Isotype Igs	mean replicates	# eggs	CD36+BAI1/3 Abs	mean replicates	# eggs
1 (IVF# 44)	-	42.9	-	28	40	-	25	25.9	-	27
2 (IVF# 46)	1	78.6	72.7	28	78.6	70.1	28	51.9	49.2	27
	2	66.7		27	61.5		26	46.4		28
3 (IVF# 47)	1	92.3	92.2	26	82.6	79.3	23	53.8	50.8	26
	2	92		25	76		25	47.8		23
4 (IVF# 49)	1	73.9	78.3	23	58.3	62.5	24	83.5	66.7	22
	2	82.6		23	66.7		24	50		20
5 (IVF# 52)	1	75.8	60.5	33	47.1	43.6	25	38.7	30.7	31
	2	45.2		31	40		25	22.6		31
7 (IVF#65)	-	57.7		26	74.1		27	38.5		26
8 (IVF#66)	-	71.4		49	63.7		55	47		49
TOTAL				319			307			310
Fertilization index: % fertilization Isotype Igs or CD36+BAI1/3 Abs divided % fertilization of Untreated group
** p<0.01
Two tailed unpaired Student's t-test
(Isotype Igs vs CD36+BAI1/3 Abs)

## Sheet: Figure 3b
Figure 3b: TIM4 participates in fertilization
experiment	mouse id	genotype	replicate #	% fertilization	mean replicates	# eggs		Genotype	WT			Tim4 KO		Fertilization index			Fertilization index =
1	A1	WT	1	79.2		24		experiment	% fertilization	mean	# eggs	% fertilization	# eggs	WT	Tim4 KO
1	B1	Tim4 KO	1	63		27		1	79.2	79.2	24	63	27	1	0.795455		Percentage of fertilization of Tim4 KO or individual WT mice
2	A2	WT	1	95.8		24											divided the mean of % fertilization of WT mice
2	A3	WT	1	91.7		24		2	95.8	91.8	24	78	41	1.04357	0.849673
2	A4	WT	1	88		25			91.7		24			0.998911
2	B2	Tim4 KO	1	75	78	20			88		25			0.958606
2		Tim4 KO	2	81		21
3	A5	WT	1	74.1		27		3	74.1	74.1	27	67.6	74	1	0.912281
3	B3	Tim4 KO	1	66.7	67.6	24
3		Tim4 KO	2	76		25		4	84.1	72.5	44	74.6	47	1.16	1.02897
3		Tim4 KO	3	60		25			89.3			47	47	1.23	0.648276
4	A6	WT	1	86.4	84.1	22			55.5		65			0.765517
4		WT	2	81.8		22			51		43			0.703448
4	A7	WT	1	89.3		28			82.6		46			1.13931
4	A8	WT	1	57.6	55.5	33
4		WT	2	53.4		32		5	89.2	73.6	46	63.4	52	1.21	0.861413
4	A9	WT	1	50	51	16			86		50	55.3	47	1.16848	0.751359
4		WT	2	51.9		27			54.1		39			0.735054
4	A10	WT	1	82.6	82.6	23			70.8		33			0.961957
4		WT	2	82.6		23			68		50			0.923913
4	B4	Tim4 KO	1	70.8	74.6	24
4		Tim4 KO	2	78.3		23		6	68.6	72.3	54	73.9	23	0.948824	1.02213
4	B5	Tim4 KO	1	37.5	47	24			75.9		54	58	24	1.04979	0.802213
4		Tim4 KO	2	56.5		23					total #eggs		total #eggs
5	A11	WT	1	100	89.2	23					648		382
5		WT	2	78.3		23
5	A12	WT	1	90	86	25
5		WT	2	82		25
5	A13	WT	1	45	54.1	20
5		WT	2	63.2		19
5	A14	WT	1	78.6	70.8	14
5		WT	2	63.2		19
5	A15	WT	1	60	68	25
5		WT	2	76		25
5	B6	Tim4 KO	1	60	63.4	25
5		Tim4 KO	2	66.7		27
5	B7	Tim4 KO	1	56	55.3	25
5		Tim4 KO	2	54.5		22
6	A16	WT	1	68.6		54
6	A17	WT	1	75.9		54
6	B8	Tim4 KO	1	73.9		23
6	B9	Tim4 KO	1	58		24
n=6 experiments
Mice: n=17 (WT), n=9 (Tim4 KO)
WT vs TIM4 KO: p<0.05 (Student t-test on Fertilization index)

## Sheet: Figure 3c
Figure 3c: Role of BAI1 and Mertk in fertilization
experiment	mouse id	genotype	% fertilization	Mean % fertilization	# eggs	Fertilization index
1	A1	WT	88.3	85.6	60	1.03
1	A2	WT	86.7		60	1.01
1	A3	WT	72.9		59	0.85
1	A4	WT	94.4		18	1.1				# eggs
1	B1	MerKO	78.9		58	0.92			WT	780
1	B2	MerKO	85		60	0.99			MerKO	342
1	B3	MerKO	79.9		55	0.93			MerKO BAI1KO	190
1	B4	MerKO	87.9		58	1.03
2	A5	WT	66.7		24	1
2	B5	MerKO	65.9		82	0.99
2	C1	MerKO BAI1KO	3.8		26	0.06
2	C2	MerKO BAI1KO	40		14	0.57
3	A6	WT	82.6	83.4	46	0.99
3	A7	WT	88.2		51	1.06
3	A8	WT	79.5		49	0.95
3	B6	MerKO	86.2		29	1.03
4	A11	WT	89.7	83.3	75	1.08
4	A12	WT	88		50	1.06
4	A13	WT	84.3		72	1.01
4	A14	WT	72.6		51	0.87
4	A15	WT	82.1		28	0.99
4	C3	MerKO BAI1KO	88.9		18	1.07
4	C4	MerKO BAI1KO	70.5		44	0.85
5	A16	WT	84.4	80.6	77	1.05
5	A17	WT	76.7		60	0.95
5	C5	MerKO BAI1KO	68.8		32	0.85
5	C6	MerKO BAI1KO	48.6		56	0.6
**p<0.01 (WT vs MER KO BAI1 KO)
One-Way ANOVA & Dunnet's multiple comparisons test

## Sheet: Figure 3d
Figure 3d: Summarized data of the expression of ELMO1 and ELMO2 (relative to GAPDH)
	Elmo1	Elmo2
	0.0385028	0.010152
	0.0299182	0.00853796
	0.0225301	0.00903988
	0.0110968	0.00766388
Raw Data
		ELMO1	GAPDH					ELMO2	GAPDH
	sample	Cт Mean	Cт Mean	ΔCт Mean	2^-dCT		sample	Cт Mean	Cт Mean	ΔCт Mean	2^-dCT
	1	31.6918	26.9929	4.69889	0.0385028		1	33.8378	27.2157	6.62209	0.010152
	2	31.832	26.7692	5.06283	0.0299182		2	34.1352	27.2633	6.87189	0.00853797
	3	32.782	27.31	5.472	0.0225301		3	34.3271	27.5376	6.78948	0.00903988
	4	32.729	26.2353	6.49372	0.0110968		4	33.4359	26.4082	7.02771	0.00766388

## Sheet: Figure 3g
Figure 3g: ELMO1 participates in sperm:egg fusion
						% fertilization Cre-/mean (73.88)	%fertilization CRE+/cre-
experiment	mouse id	genotype	% fertilization	Mean % fertilization	# eggs	Fertilization index	Fertilization index
1	A1	cre -	56		16	0.76		(2 mice pooled)
	B1	CRE +	27		41		0.48	(2 mice pooled)
2	A2	cre -	55.4	61.4	31	0.75		(2 mice pooled)
	A3	cre -	67.4		23	0.91
	B2	CRE +	15.1		60		0.25
3	A4	cre -	73.5	77.62	23	0.99
	A5	cre -	82.4		17	1.12
	A6	cre -	53.2		27	0.72
	A7	cre -	88.2		24	1.19
	A8	cre -	90.8		22	1.23
	B3	CRE +	60		19		0.77
	B4	CRE +	77.4		31		1
	B5	CRE +	64.5		31		0.83
4	A9	cre -	90		21	1.22
	B6	CRE +	71.4		14		0.793333
	B7	CRE +	50		24		0.555556
	B8	CRE +	76.5		34		0.85
5	A10	cre -	49	67.8333	31	0.663238
	A11	cre -	74.7		28	1.0111
	A12	cre -	79.8		42	1.08013
	B9	CRE +	71.2		25		1.05015
	B10	CRE +	79.6		28		1.17404
6	A13	cre -	100		23	1.35355
	B11	CRE +	90		10		0.9
			Mean group Cre-	73.88
All mice were Elmo1 fl/fl
							# eggs
						ELMO1 fl/fl Cre-	328
*p<0.05 (two tailed unpaired Student's t-test)						ELMO1 fl/fl CRE+	317

[truncated: 7 more sheets: Figure 3j, k, Figure 4b, Figure 4f, Supplementary Figure 1, Supplementary Figure 3, Supplementary Figure 4, Supplementary Figure 8]
